# Supplementary material for: First record of Obeza nigromaculata (Cameron, 1884) (Hymenoptera, Eucharitidae, Eucharitini) from Colombia, with one nomenclatural act for the species
Source: Biodivers Data J. 2026 Apr 21;14:e176471. doi: 10.3897/BDJ.14.e176471 (PMC13126047; doi:10.3897/BDJ.14.e176471)
Supplement: XML Treatment for Obeza nigromaculata [file BDJ.14.e176471-treatment1.xml]

<!DOCTYPE tp:taxon-treatment
  PUBLIC "-//TaxonX//DTD Taxonomic Treatment Publishing DTD v0 20100105//EN" "tax-treatment-NSO.dtd">
<tp:taxon-treatment xmlns:tp="http://www.plazi.org/taxpub"><tp:treatment-meta><mixed-citation publication-type="journal"><person-group><name><surname>Rivas-Quezada</surname><given-names>Mónica Lizeth</given-names></name><name><surname>Gamboa</surname><given-names>Jean</given-names></name><name><surname>Serna</surname><given-names>Francisco</given-names></name></person-group><article-title>First record of <italic><tp:taxon-name><tp:taxon-name-part taxon-name-part-type="genus" reg="Obeza">Obeza</tp:taxon-name-part> <tp:taxon-name-part taxon-name-part-type="species" reg="nigromaculata">nigromaculata</tp:taxon-name-part></tp:taxon-name></italic> (Cameron, 1884) (<tp:taxon-name>Hymenoptera</tp:taxon-name>, <tp:taxon-name>Eucharitidae</tp:taxon-name>, <tp:taxon-name>Eucharitini</tp:taxon-name>) from Colombia, with one nomenclatural act for the species</article-title><source>Biodivers Data J</source><day>21</day><month>04</month><year>2026</year><volume>14</volume><pub-id pub-id-type="doi">10.3897/BDJ.14.e176471</pub-id></mixed-citation></tp:treatment-meta><tp:nomenclature><tp:taxon-name><object-id xmlns:xlink="http://www.w3.org/1999/xlink" content-type="arpha" xlink:type="simple">9D874848-5604-5D24-8467-87EB1A9DCAAD</object-id><tp:taxon-name-part taxon-name-part-type="genus">Obeza</tp:taxon-name-part> <tp:taxon-name-part taxon-name-part-type="species">nigromaculata</tp:taxon-name-part><object-id xmlns:xlink="http://www.w3.org/1999/xlink" xlink:type="simple" object-id-type="Other URL">https://ucd.chalcid.org</object-id></tp:taxon-name><tp:taxon-authority>(Cameron, 1884)</tp:taxon-authority><tp:nomenclature-citation-list><tp:nomenclature-citation><tp:taxon-name>
                <tp:taxon-name-part taxon-name-part-type="genus" reg="Obeza"/>
                <tp:taxon-name-part taxon-name-part-type="species" reg="nigromaculata"/>
              </tp:taxon-name><comment><italic><tp:taxon-name><tp:taxon-name-part taxon-name-part-type="genus" reg="Lophyrocera">Lophyrocera</tp:taxon-name-part> <tp:taxon-name-part taxon-name-part-type="species" reg="nigromaculata">nigromaculata</tp:taxon-name-part></tp:taxon-name></italic> Cameron, 1884</comment></tp:nomenclature-citation></tp:nomenclature-citation-list></tp:nomenclature><tp:treatment-sec sec-type="materials"><title>Materials</title><list list-type="alpha-lower" list-content="occurrences"><list-item><p><bold>Type status:</bold> <named-content xmlns:xlink="http://www.w3.org/1999/xlink" content-type="dwc:typeStatus" xlink:type="simple">Other material</named-content>. <bold>Occurrence:</bold> catalogNumber: <named-content xmlns:xlink="http://www.w3.org/1999/xlink" content-type="dwc:catalogNumber" xlink:type="simple">LEUA-55135</named-content>; recordedBy: <named-content xmlns:xlink="http://www.w3.org/1999/xlink" content-type="dwc:recordedBy" xlink:type="simple">J. Gamboa</named-content>; individualCount: <named-content xmlns:xlink="http://www.w3.org/1999/xlink" content-type="dwc:individualCount" xlink:type="simple">1</named-content>; sex: <named-content xmlns:xlink="http://www.w3.org/1999/xlink" content-type="dwc:sex" xlink:type="simple">male</named-content>; lifeStage: <named-content xmlns:xlink="http://www.w3.org/1999/xlink" content-type="dwc:lifeStage" xlink:type="simple">adult</named-content>; occurrenceID: <named-content xmlns:xlink="http://www.w3.org/1999/xlink" content-type="dwc:occurrenceID" xlink:type="simple">1B441011-7C24-559B-95EC-157B1CED5F93</named-content>; <bold>Taxon:</bold> taxonID: <named-content xmlns:xlink="http://www.w3.org/1999/xlink" content-type="dwc:taxonID" xlink:type="simple">urn:lsid:biosci.ohio-state.edu:osuc_names:275502</named-content>; scientificName: <named-content xmlns:xlink="http://www.w3.org/1999/xlink" content-type="dwc:scientificName" xlink:type="simple"><tp:taxon-name><tp:taxon-name-part taxon-name-part-type="genus" reg="Obeza">Obeza</tp:taxon-name-part> <tp:taxon-name-part taxon-name-part-type="species" reg="nigromaculata">nigromaculata</tp:taxon-name-part></tp:taxon-name></named-content>; <bold>Location:</bold> country: <named-content xmlns:xlink="http://www.w3.org/1999/xlink" content-type="dwc:country" xlink:type="simple">Colombia</named-content>; stateProvince: <named-content xmlns:xlink="http://www.w3.org/1999/xlink" content-type="dwc:stateProvince" xlink:type="simple">Huila</named-content>; locality: <named-content xmlns:xlink="http://www.w3.org/1999/xlink" content-type="dwc:locality" xlink:type="simple">Vda. Los Cauchos, Fca. La Cabaña</named-content>; verbatimElevation: <named-content xmlns:xlink="http://www.w3.org/1999/xlink" content-type="dwc:verbatimElevation" xlink:type="simple">865 m</named-content>; locationRemarks: <named-content xmlns:xlink="http://www.w3.org/1999/xlink" content-type="dwc:locationRemarks" xlink:type="simple">label transliteration: "Colombia, Huila, Neiva, 2021.10.25, L. Andrade"; [865 m, 02°52'26"N 75°08'39"W, 2021.10.25, collected employing an entomological net in an agroforestry system of <tp:taxon-name><tp:taxon-name-part taxon-name-part-type="genus" reg="Theobroma">Theobroma</tp:taxon-name-part> <tp:taxon-name-part taxon-name-part-type="species" reg="cacao">cacao</tp:taxon-name-part></tp:taxon-name> L. (<tp:taxon-name>Malvaceae</tp:taxon-name>) - Cacao, <tp:taxon-name><tp:taxon-name-part taxon-name-part-type="genus" reg="Juglans">Juglans</tp:taxon-name-part> <tp:taxon-name-part taxon-name-part-type="species" reg="neotropica">neotropica</tp:taxon-name-part></tp:taxon-name> (<tp:taxon-name>Juglandaceae</tp:taxon-name>) – Black cedar, and <tp:taxon-name><tp:taxon-name-part taxon-name-part-type="genus" reg="Musa">Musa</tp:taxon-name-part></tp:taxon-name> paradisiaca (<tp:taxon-name>Musaceae</tp:taxon-name>) - Plantain]</named-content>; verbatimCoordinates: <named-content xmlns:xlink="http://www.w3.org/1999/xlink" content-type="dwc:verbatimCoordinates" xlink:type="simple">02°52'N 75°08'E</named-content>; decimalLatitude: <named-content xmlns:xlink="http://www.w3.org/1999/xlink" content-type="dwc:decimalLatitude" xlink:type="simple">3</named-content>; decimalLongitude: <named-content xmlns:xlink="http://www.w3.org/1999/xlink" content-type="dwc:decimalLongitude" xlink:type="simple">75</named-content>; georeferenceProtocol: <named-content xmlns:xlink="http://www.w3.org/1999/xlink" content-type="dwc:georeferenceProtocol" xlink:type="simple">GPS</named-content>; <bold>Identification:</bold> identifiedBy: <named-content xmlns:xlink="http://www.w3.org/1999/xlink" content-type="dwc:identifiedBy" xlink:type="simple">J. Gamboa</named-content>; dateIdentified: <named-content xmlns:xlink="http://www.w3.org/1999/xlink" content-type="dwc:dateIdentified" xlink:type="simple">2025</named-content>; <bold>Event:</bold> eventID: <named-content xmlns:xlink="http://www.w3.org/1999/xlink" content-type="dwc:eventID" xlink:type="simple">urn:lsid:biosci.ohio-state.edu:osuc_occurrences:LEUA__55135</named-content>; samplingProtocol: <named-content xmlns:xlink="http://www.w3.org/1999/xlink" content-type="dwc:samplingProtocol" xlink:type="simple">entomological net</named-content>; eventDate: <named-content xmlns:xlink="http://www.w3.org/1999/xlink" content-type="dwc:eventDate" xlink:type="simple">25/10/2021</named-content>; <bold>Record Level:</bold> language: <named-content xmlns:xlink="http://www.w3.org/1999/xlink" content-type="dwc:language" xlink:type="simple">Spanish</named-content>; collectionID: <named-content xmlns:xlink="http://www.w3.org/1999/xlink" content-type="dwc:collectionID" xlink:type="simple">urn:lsid:biocol.org:col:55135</named-content>; collectionCode: <named-content xmlns:xlink="http://www.w3.org/1999/xlink" content-type="dwc:collectionCode" xlink:type="simple">Insects</named-content>; basisOfRecord: <named-content xmlns:xlink="http://www.w3.org/1999/xlink" content-type="dwc:basisOfRecord" xlink:type="simple">PreservedSpecimen</named-content></p></list-item></list></tp:treatment-sec><tp:treatment-sec sec-type="Description"><title>Description</title><p><bold>Identification.</bold> Features agreeing with the original description of <italic><tp:taxon-name><tp:taxon-name-part taxon-name-part-type="genus" reg="Obeza">O.</tp:taxon-name-part> <tp:taxon-name-part taxon-name-part-type="species" reg="nigromaculata">nigromaculata</tp:taxon-name-part></tp:taxon-name></italic>: Body length 4.8 mm. Body yellowish-brown; head black; mesosoma with black spots; petiole and legs yellowish-brown; wings hyaline. Two longish, large, disc-shaped patches over the posterior legs, a patch in front of the mesonotum, two large patches behind this one that come together in the mesial line, a roundish small patch outside of these patches and, touching them at their apex, a somewhat triangular patch (which is prolonged as a broad line to the end of the scutellum, where it becomes broad), all black; metanotum lower side black. Gaster brown, slightly darker posteriorly. Face with striae radiating laterally and dorsally from clypeal region. Occiput with strong dorsal carina. Supraclypeal area bordered by deep foveate subantennal sucli; clypeus smooth medially. Antennae long and cylindrical; scape short, flagellomere 1 1.7x as long as F2 length. Mesosoma with strongly rugose-areolate. Mesoscutellum apex with two blunt teeth, each 2.0x as long as wide. Metapleuron with five or six large longitudinal striations, lateral aspect with two large blunt processes. Petiole long and slender, longer than the hind femora. The Colombian specimen and the lectotype deposited at the BMNH are similar in shape, colouration and sculpture (Figs <xref ref-type="fig" rid="F13594912">1</xref>, <xref ref-type="fig" rid="F13594915">2</xref>, <xref ref-type="fig" rid="F13594917">3</xref>, <xref ref-type="fig" rid="F13594919">4</xref>). However, the former has a black mark on pronotum anterior aspect that is clearly delimited and darker; and a gaster darker brown-orange, clearer than the mesosoma (Fig. <xref ref-type="fig" rid="F13594915">2</xref>).</p><p>The Colombian specimen that is identical to the type has head glabrous; labrum with eight marginal digits with spaculate terminal setae of length subequal to the maximum width of the mandible; antenna with 12 segments, scape and pedicel glabrous, flagellum with short and abundant setae; mesosoma mostly glabrous with some short and slender setae dorsally, with very few on the pronotum ventral edge, prosternum rhomboid (ventral view) and glabrous, propleura conical and glabrous, metapisternum with long setae dorsomedially and dorsoposteriorly; fore wing: submarginal vein with few suberect setae, stigmal vein with dense setae and wing disc with microtrichia, denser in distal portion; hind wing: hamuli with four hooks, posterior margin with erect and suberect setae, denser microtrichia in distal half; legs with coxa, trochanter and femur glabrous, tibia with setae of different sizes, suberect and subdecumbent denser towards the apex, some as long as tibia width in the middle, apex with setae longer, thicker and stronger, tarsus with setae longer than the diameter of tarsomeres; petiole and gaster mostly glabrous, most posterior metasomal sternite with several erect setae (Fig. <xref ref-type="fig" rid="F13594917">3</xref>, Fig. <xref ref-type="fig" rid="F13594919">4</xref>). Phallobase subcylindrical, slightly wider in distal portion, 4.1x as long as width; aedeagus oval with cone-shaped apex; digitus laminar and subrounded with five digital spines (Fig. <xref ref-type="fig" rid="F13594917">3</xref>, Fig. <xref ref-type="fig" rid="F13594919">4</xref>).</p></tp:treatment-sec><tp:treatment-sec sec-type="Distribution"><title>Distribution</title><p><bold>Previously known distribution.</bold> Nicaragua (Chontales) (Fig. <xref ref-type="fig" rid="F13594921">5</xref>) (<xref ref-type="bibr" rid="B13593463">Cameron 1884</xref>, <xref ref-type="bibr" rid="B13593785">Schmiedeknecht 1909</xref>, <xref ref-type="bibr" rid="B13593755">Peck 1951</xref>, <xref ref-type="bibr" rid="B13593556">Heraty 1985</xref>, <xref ref-type="bibr" rid="B13593574">Heraty 2002</xref>). A record from Arizona reported by <xref ref-type="bibr" rid="B13593442">Ashmead (1892)</xref> was considered erroneous by <xref ref-type="bibr" rid="B13593574">Heraty (2002)</xref>.</p></tp:treatment-sec><tp:treatment-sec sec-type="Taxon discussion"><title>Taxon discussion</title><p>To date, there are only two records of <italic><tp:taxon-name><tp:taxon-name-part taxon-name-part-type="genus" reg="Obeza">O.</tp:taxon-name-part> <tp:taxon-name-part taxon-name-part-type="species" reg="nigromaculata">nigromaculata</tp:taxon-name-part></tp:taxon-name></italic>, so knowledge of the biogeography distribution of the species is restricted. Despite the ecological importance of the species as a biological controller of ants, knowledge of its biology (immature stages and female) and ecology is very limited.</p><p>Cacao-producing agroforestry systems in Colombia are increasing rapidly. New insights into these environments by employing new sampling efforts, which focus on fruit collection (mainly barries) and a variety of surrounding vegetables would allow us to find and determine the host ant of <italic><tp:taxon-name><tp:taxon-name-part taxon-name-part-type="genus" reg="Obeza">O.</tp:taxon-name-part> <tp:taxon-name-part taxon-name-part-type="species" reg="nigromaculata">nigromaculata</tp:taxon-name-part></tp:taxon-name></italic>. Previous research indicates that berry sampling would facilitate the possible tracking and identification of the host ant species (<xref ref-type="bibr" rid="B13593602">Heraty and Barber 1990</xref>, <xref ref-type="bibr" rid="B13593668">Heraty et al. 2025</xref>).</p></tp:treatment-sec><tp:treatment-sec><!--Section generated to contain objects referenced in tp:taxon-treatment.--><fig id="F13594912" position="float" orientation="portrait"><object-id xmlns:xlink="http://www.w3.org/1999/xlink" content-type="arpha" xlink:type="simple">C88BD9B2-56A0-5BE4-A87D-7E8CAE703C76</object-id><object-id xmlns:xlink="http://www.w3.org/1999/xlink" content-type="doi" xlink:type="simple">10.3897/BDJ.14.e176471.figure4</object-id><label>Figure 1.</label><caption><p><italic><tp:taxon-name><tp:taxon-name-part taxon-name-part-type="genus" reg="Obeza">Obeza</tp:taxon-name-part> <tp:taxon-name-part taxon-name-part-type="species" reg="nigromaculata">nigromaculata</tp:taxon-name-part></tp:taxon-name></italic> (Cameron, 1884) (<tp:taxon-name>Eucharitini</tp:taxon-name>), lectotype, male, deposited in BMNH, catalogue number NHMUK 013457788, photographs provided by Natalie Dale-Skey, 2025 of ©The Trustees of the Natural History Museum, London and made available under the Creative Commons License 4.0 <ext-link xmlns:xlink="http://www.w3.org/1999/xlink" ext-link-type="uri" xlink:href="https://creativecommons.org/licenses/by/4.0/" xlink:type="simple">https://creativecommons.org/licenses/by/4.0/</ext-link>. <bold>A</bold> Habitus, dorsal view; <bold>B</bold> Habitus, lateral view; <bold>C</bold> Head, anterodorsal view; <bold>D</bold> Labels.</p></caption><graphic xmlns:xlink="http://www.w3.org/1999/xlink" xlink:href="bdj-14-e176471-g001.jpg" position="float" id="oo_1446973.jpg" orientation="portrait" xlink:type="simple"><uri content-type="original_file" xlink:type="simple">https://binary.pensoft.net/fig/1446973</uri></graphic></fig><fig id="F13594915" position="float" orientation="portrait"><object-id xmlns:xlink="http://www.w3.org/1999/xlink" content-type="arpha" xlink:type="simple">067ACC86-DCD3-51AA-A65F-E45B3008B115</object-id><object-id xmlns:xlink="http://www.w3.org/1999/xlink" content-type="doi" xlink:type="simple">10.3897/BDJ.14.e176471.figure5</object-id><label>Figure 2.</label><caption><p><italic><tp:taxon-name><tp:taxon-name-part taxon-name-part-type="genus" reg="Obeza">Obeza</tp:taxon-name-part> <tp:taxon-name-part taxon-name-part-type="species" reg="nigromaculata">nigromaculata</tp:taxon-name-part></tp:taxon-name></italic> (Cameron, 1884) (<tp:taxon-name>Eucharitini</tp:taxon-name>) deposited at LEUA, male. <bold>A–B</bold> Habitus: <bold>A</bold> Dorsal view; <bold>B</bold> Lateral view. <bold>C–D</bold> Head: <bold>C</bold> Lateral view; <bold>D</bold> Anterior view. <bold>E–F</bold> Mesosoma: <bold>E</bold> Dorsal view; <bold>F</bold> Lateral view; <bold>G</bold> Wings; <bold>H</bold> Petiole and gaster, lateral view. Scale bars: 1 mm (<bold>A–C</bold>); 0.5 mm (<bold>D–H</bold>).</p></caption><graphic xmlns:xlink="http://www.w3.org/1999/xlink" xlink:href="bdj-14-e176471-g002.jpg" position="float" id="oo_1446974.jpg" orientation="portrait" xlink:type="simple"><uri content-type="original_file" xlink:type="simple">https://binary.pensoft.net/fig/1446974</uri></graphic></fig><fig id="F13594917" position="float" orientation="portrait"><object-id xmlns:xlink="http://www.w3.org/1999/xlink" content-type="arpha" xlink:type="simple">0075ECAA-074F-5608-AD18-59D94118CB0A</object-id><object-id xmlns:xlink="http://www.w3.org/1999/xlink" content-type="doi" xlink:type="simple">10.3897/BDJ.14.e176471.figure5</object-id><label>Figure 3.</label><caption><p><italic><tp:taxon-name><tp:taxon-name-part taxon-name-part-type="genus" reg="Obeza">Obeza</tp:taxon-name-part> <tp:taxon-name-part taxon-name-part-type="species" reg="nigromaculata">nigromaculata</tp:taxon-name-part></tp:taxon-name></italic> (Cameron, 1884) (<tp:taxon-name>Eucharitini</tp:taxon-name>) deposited at LEUA, male. <bold>A–C</bold> Head: <bold>A</bold> Anterior view; <bold>B</bold> Lateral view; <bold>C</bold> Dorsal view. <bold>D</bold> Prosternum and propleura; <bold>E–F</bold> Mesosoma: <bold>E</bold> Lateral view; <bold>F</bold> Dorsal view. <bold>G</bold> Antenna; <bold>H</bold> Wings; <bold>I</bold> Fore leg; <bold>J–L</bold> Metasoma, lateral view: <bold>J</bold> Petiole; <bold>K</bold> Gaster; <bold>L</bold> Genitalia. Scale bars: 200 μm (<bold>L</bold>); 500 μm (<bold>A–F, I–K</bold>); 1.0 mm (<bold>G–H</bold>).</p></caption><graphic xmlns:xlink="http://www.w3.org/1999/xlink" xlink:href="bdj-14-e176471-g003.jpg" position="float" id="oo_1446975.jpg" orientation="portrait" xlink:type="simple"><uri content-type="original_file" xlink:type="simple">https://binary.pensoft.net/fig/1446975</uri></graphic></fig><fig id="F13594919" position="float" orientation="portrait"><object-id xmlns:xlink="http://www.w3.org/1999/xlink" content-type="arpha" xlink:type="simple">A432081B-9EB9-53C5-9022-0ECCE3DA96F4</object-id><object-id xmlns:xlink="http://www.w3.org/1999/xlink" content-type="doi" xlink:type="simple">10.3897/BDJ.14.e176471.figure5</object-id><label>Figure 4.</label><caption><p><italic><tp:taxon-name><tp:taxon-name-part taxon-name-part-type="genus" reg="Obeza">Obeza</tp:taxon-name-part> <tp:taxon-name-part taxon-name-part-type="species" reg="nigromaculata">nigromaculata</tp:taxon-name-part></tp:taxon-name></italic> (Cameron, 1884) (<tp:taxon-name>Eucharitini</tp:taxon-name>) deposited at LEUA, male. <bold>A</bold> Antenna; <bold>B</bold> Frons, clypeus and labrum; <bold>C</bold> Prosternum and propleura; <bold>D–E</bold> Genitalia: <bold>D</bold> Lateral view; <bold>E</bold> Dorsal view. Scale bars: 100 μm (<bold>E</bold>); 150 μm (<bold>D</bold>); 250 μm (<bold>B–C</bold>); 0.5 mm (<bold>A</bold>).</p></caption><graphic xmlns:xlink="http://www.w3.org/1999/xlink" xlink:href="bdj-14-e176471-g004.jpg" position="float" id="oo_1446976.jpg" orientation="portrait" xlink:type="simple"><uri content-type="original_file" xlink:type="simple">https://binary.pensoft.net/fig/1446976</uri></graphic></fig><fig id="F13594921" position="float" orientation="portrait"><object-id xmlns:xlink="http://www.w3.org/1999/xlink" content-type="arpha" xlink:type="simple">A02CDF33-D953-5E58-811C-5DF18193D8C4</object-id><object-id xmlns:xlink="http://www.w3.org/1999/xlink" content-type="doi" xlink:type="simple">10.3897/BDJ.14.e176471.figure2</object-id><label>Figure 5.</label><caption><p>Ecological aspects of <italic><tp:taxon-name><tp:taxon-name-part taxon-name-part-type="genus" reg="Obeza">Obeza</tp:taxon-name-part> <tp:taxon-name-part taxon-name-part-type="species" reg="nigromaculata">nigromaculata</tp:taxon-name-part></tp:taxon-name></italic> (Cameron, 1884) (<tp:taxon-name>Eucharitini</tp:taxon-name>). <bold>A</bold> Geographical distribution; <bold>B</bold> Habitat.</p></caption><graphic xmlns:xlink="http://www.w3.org/1999/xlink" xlink:href="bdj-14-e176471-g005.jpg" position="float" id="oo_1446977.jpg" orientation="portrait" xlink:type="simple"><uri content-type="original_file" xlink:type="simple">https://binary.pensoft.net/fig/1446977</uri></graphic></fig></tp:treatment-sec><ref-list><ref id="B13593463"><element-citation xmlns:xlink="http://www.w3.org/1999/xlink" publication-type="chapter" xlink:type="simple"><person-group person-group-type="author"><name name-style="western"><surname>Cameron</surname><given-names>P.</given-names></name></person-group><year>1884</year><chapter-title>Hymenoptera (Families Tenthredinidae-Chrysididae)</chapter-title><person-group person-group-type="editor"><name name-style="western"><surname>Goodman</surname><given-names>F. D.</given-names></name><name name-style="western"><surname>Salvin</surname><given-names>D.</given-names></name></person-group><source>Biologia centrali-americana. <tp:taxon-name>Insecta</tp:taxon-name> <tp:taxon-name>Hymenoptera</tp:taxon-name></source><publisher-name>Taylor and Francis</publisher-name><publisher-loc>London</publisher-loc><size units="page">487</size></element-citation></ref><ref id="B13593785"><element-citation xmlns:xlink="http://www.w3.org/1999/xlink" publication-type="article" xlink:type="simple"><person-group person-group-type="author"><name name-style="western"><surname>Schmiedeknecht</surname><given-names>O.</given-names></name></person-group><year>1909</year><article-title><tp:taxon-name>Hymenoptera</tp:taxon-name> fur <tp:taxon-name>Chalcididae</tp:taxon-name></article-title><source>Wytsman Genera Insectorum</source><volume>97</volume><fpage>1</fpage><lpage>550</lpage></element-citation></ref><ref id="B13593755"><element-citation xmlns:xlink="http://www.w3.org/1999/xlink" publication-type="chapter" xlink:type="simple"><person-group person-group-type="author"><name name-style="western"><surname>Peck</surname><given-names>O.</given-names></name></person-group><year>1951</year><chapter-title>Superfamily Chalcidoidea</chapter-title><person-group person-group-type="editor"><name name-style="western"><surname>Muesebeck</surname><given-names>C. F.W.</given-names></name><name name-style="western"><surname>Krombein</surname><given-names>K. V.</given-names></name><name name-style="western"><surname>Townes</surname><given-names>H. K.</given-names></name></person-group><source><tp:taxon-name>Hymenoptera</tp:taxon-name> of America North of Mexico synoptic catalog</source><publisher-name>United States Department of Agriculture</publisher-name><publisher-loc>Washington D.C.</publisher-loc><size units="page">410-594</size></element-citation></ref><ref id="B13593556"><element-citation xmlns:xlink="http://www.w3.org/1999/xlink" publication-type="article" xlink:type="simple"><person-group person-group-type="author"><name name-style="western"><surname>Heraty</surname><given-names>J. M.</given-names></name></person-group><year>1985</year><article-title>A revision of the Nearctic <tp:taxon-name>Eucharitinae</tp:taxon-name> (<tp:taxon-name>Hymenoptera</tp:taxon-name>: <tp:taxon-name>Chalcidoidea</tp:taxon-name>: <tp:taxon-name>Eucharitidae</tp:taxon-name>)</article-title><source>Proceedings of the Entomological Society of Ontario</source><volume>116</volume><fpage>61</fpage><lpage>103</lpage></element-citation></ref><ref id="B13593574"><element-citation xmlns:xlink="http://www.w3.org/1999/xlink" publication-type="article" xlink:type="simple"><person-group person-group-type="author"><name name-style="western"><surname>Heraty</surname><given-names>J. M.</given-names></name></person-group><year>2002</year><article-title>A revision of the genera of <tp:taxon-name>Eucharitidae</tp:taxon-name> (<tp:taxon-name>Hymenoptera</tp:taxon-name>: <tp:taxon-name>Chalcidoidea</tp:taxon-name>) of the World</article-title><source>Memoirs of the American Entomological Institute</source><volume>68</volume><fpage>1</fpage><lpage>359</lpage></element-citation></ref><ref id="B13593442"><element-citation xmlns:xlink="http://www.w3.org/1999/xlink" publication-type="article" xlink:type="simple"><person-group person-group-type="author"><name name-style="western"><surname>Ashmead</surname><given-names>W. H.</given-names></name></person-group><year>1892</year><article-title>Notes on the eucharids found in the United States</article-title><source>Proceedings of the Entomological Society of Washington</source><volume>2</volume><fpage>354</fpage><lpage>358</lpage></element-citation></ref><ref id="B13593602"><element-citation xmlns:xlink="http://www.w3.org/1999/xlink" publication-type="article" xlink:type="simple"><person-group person-group-type="author"><name name-style="western"><surname>Heraty</surname><given-names>J. M.</given-names></name><name name-style="western"><surname>Barber</surname><given-names>K. N.</given-names></name></person-group><year>1990</year><article-title>Biology of <italic><tp:taxon-name><tp:taxon-name-part taxon-name-part-type="genus" reg="Obeza">Obeza</tp:taxon-name-part> <tp:taxon-name-part taxon-name-part-type="species" reg="floridana">floridana</tp:taxon-name-part></tp:taxon-name></italic> (Ashmead) and <italic><tp:taxon-name><tp:taxon-name-part taxon-name-part-type="genus" reg="Pseudochalcura">Pseudochalcura</tp:taxon-name-part> <tp:taxon-name-part taxon-name-part-type="species" reg="gibbosa">gibbosa</tp:taxon-name-part></tp:taxon-name></italic> (Provancher) (<tp:taxon-name>Hymenoptera</tp:taxon-name>: <tp:taxon-name>Eucharitidae</tp:taxon-name>)</article-title><source>Proceedings of the Entomological Society of Washington</source><volume>92</volume><issue>2</issue><fpage>248</fpage><lpage>258</lpage></element-citation></ref><ref id="B13593668"><element-citation xmlns:xlink="http://www.w3.org/1999/xlink" publication-type="chapter" xlink:type="simple"><person-group person-group-type="author"><name name-style="western"><surname>Heraty</surname><given-names>J. M.</given-names></name><name name-style="western"><surname>Baker</surname><given-names>A.</given-names></name><name name-style="western"><surname>Torréns</surname><given-names>J.</given-names></name></person-group><year>2025</year><chapter-title>Eucharitidae</chapter-title><person-group person-group-type="editor"><name name-style="western"><surname>Heraty</surname><given-names>J.</given-names></name><name name-style="western"><surname>Wooley</surname><given-names>J.</given-names></name></person-group><source><tp:taxon-name>Chalcidoidea</tp:taxon-name> of the World</source><publisher-name>CAB International</publisher-name><size units="page">342-356</size><pub-id pub-id-type="doi">10.1079/9781800623545.0026</pub-id></element-citation></ref></ref-list></tp:taxon-treatment>
